# Supplementary material for: Recognition, treatment, and control of hypertension in the Danish population-based Lolland-Falster Health Study
Source: Eur J Public Health. 2026 Jul 9;36(4):ckag117. doi: 10.1093/eurpub/ckag117 (PMC13349664; doi:10.1093/eurpub/ckag117)
Supplement: ckag117_Supplementary_Data [file ckag117_supplementary_data.zip]

Archive with 6 entries (6 files):
- ejph-2026-02-om-0197-File004.tif
- ejph-2026-02-om-0197-File008.docx
- ejph-2026-02-om-0197-File006.docx
- ejph-2026-02-om-0197-File009.docx
- ejph-2026-02-om-0197-File005.docx
- ejph-2026-02-om-0197-File007.docx
